# Supplementary material for: Analysis of an ordinal outcome in a multicentric randomized controlled trial: application to a 3- arm anti- malarial drug trial in Cameroon
Source: BMC Med Res Methodol. 2010 Jun 18;10:58. doi: 10.1186/1471-2288-10-58 (PMC2908105; doi:10.1186/1471-2288-10-58)
Supplement: Additional file 1 — RUtilities. Some utility functions for the fixed effect model using R codes. [file 1471-2288-10-58-S1.TXT]

# R Utilities


#=========================================================================
#  These are the various sub-programs used for the data analysis.
#=========================================================================

#=========================================================================
#                   Summary of the different arguments
#=========================================================================
# - data     : data.frame of indivudals. Lost to follow up are excluded
#
# - dat      : data.frame in which each individual has as many lines as they are categories 
#              of possible treatement responses (here m =3)
#
# - X2       : data.frame with the cumulated probabilities Q_ijk;
#
# - param_0  : Initial values for the unknown parameters
#
# - U        : design matrix with covariates for the adjusted models
#
# - X        : design matrix for the repeated covariates
# - n        : Subject number
# - m        : Response category number
# - r        : n x m
# - L        : n
# - epsilon=.Machine$double.eps^0.25 (convergence precision)
# - n_iter   : number of iterations. We set n_iter=500
#===============================================================


#++++++++++++++++++++++++ 1. ++++++++++++++++++++++++++++++++++++++++++

#==== This function calculates the cumulative individuals probabilities

proba=function(X2,q,alpha1_0,alpha2_0,alpha3_0)
{ 
	f1=function(x){ z=1/(1+exp(-sum( c(alpha1_0,q )*t(x) ) )) 
			return(z)
		      }
	mat_Q1=apply(X2,1,f1)  
	
	f2=function(x){ z=1/(1+exp(-sum( c(alpha2_0,q )*t(x) ) )) 
			return(z)
		      }
	mat_Q2=apply(X2,1,f2)  
	
	
	f3=function(x){ z=1/(1+exp(-sum( c(alpha3_0,q )*t(x) ) )) 
			return(z)
		      }
	mat_Q3=apply(X2,1,f3)  
	
	Q=data.frame(mat_Q1,mat_Q2,mat_Q3)
	z=return(Q)
}

#++++++++++++++++++++++++++++++++++ 2. ++++++++++++++++++++++++++++++++++++++++++++	

mat_cov=function(Q,r=1557,L=519)
{


# Q=matrix(nrow=519,ncol=3)
# Each line in the Q matrix corresponds to the probability vector for one individual
# x : Q_ijk vector for subject j in study i
	
	ind_mat=function(x)
	{
	y=c(x[1]*(1-x[1]),x[1]*(1-x[2]),x[1]*(1-x[3]),x[1]*(1-x[2]),x[2]*(1-x[2]),
x[2]*(1-x[3]),x[1]*(1-x[3]),x[2]*(1-x[3]),x[3]*(1-x[3]) )
	y_mat=matrix(y,nrow=3,ncol=3,byrow=T)
        y_mat
	}


	f=function(mat)
	{
		l=list()
		for(i in 1: nrow(mat))

		{
		l[[i]]=ind_mat(mat[i,])
		}
	l
	
	}

	# Building the null matrix V0 n(m-1) x n(m-1) 
	# Here, they are K = 3 studies, n= 519 individuals; (m-1)=3 categories
	# Hence, VO is a  1557x1557 matrix

	tab=f(Q) 
	
	g=function(mat)
	{
		l=list()
		for(i in 1: nrow(mat))

		{
		l[[i]]=ginv(ind_mat(mat[i,]))
		}
	l
	
	}
	
	V0=matrix(0,nrow=r, ncol=r)

	M0=matrix(0,nrow=r, ncol=r)
	dat=g(Q)

	# V0 is filled with elements computed with the f function
	# V0 is first subdivided for each subject

	a=r%/%L # =3
	taillepaquets=rep(a,L)
	taillepaquets=c(0,taillepaquets)

	# Vecteur des indices de fin des L paquets successifs dans tab

	cumtaille=cumsum(taillepaquets)


	        for(i in 1:L)
		{      

		# ind_mat=indices matriciels pour l'individu i

		V0[(cumtaille[i]+1):cumtaille[i+1],(cumtaille[i]+1):cumtaille[i+1]]=tab[[i]]
		
		}

	V=V0 # Var-Covariance matrix

	for(i in 1:L)
		{      

	# ind_mat=indices matriciels pour l'individu i

		M0[(cumtaille[i]+1):cumtaille[i+1],(cumtaille[i]+1):cumtaille[i+1]]=dat[[i]]
		
		}
	M=M0 # Inverse of V

	z=return(list(V,M))	
}

#++++++++++++++++++++++++++++++++++++ 3.  +++++++++++++++++++++++++++++++++++++++++++++
#++++++++++++++++++++++++++++++++++++++++++++++++++++++++++++++++++++++++++++++++++++++

#=========================				==================
#				IGLS program
#=========================				==================

Calcul_parametres=function(data,U,dat,X2,X,param_0,n,m,r,L)
{
	alpha1_0=param_0[1]
	alpha2_0=param_0[2]
	alpha3_0=param_0[3]

	q=param_0[4:length(param_0)]
	e=length(q)

P=proba(X2,q,alpha1_0,alpha2_0,alpha3_0)
Q=as.matrix(P)
V=mat_cov(Q,r,L)[[1]]
V_1=mat_cov(Q,r,L)[[2]] #matrice inverse de V

mat_param=matrix(c(alpha1_0,q,alpha2_0,q,alpha3_0,q ),nrow=e+1,ncol=m)

Eta=as.matrix(X2)%*%mat_param

Y=dat[,ncol(dat)]

mat_Y=matrix(c(Y[1:length(Y)]),nrow=n,ncol=m,byrow=TRUE)

d=mat_Y - Q + Eta*(Q*(1-Q))

y_t=t(d)

Z=c(y_t[1:nrow(y_t),]) # Z is the vector Y*, taken out from IR

Diff=V- (diag(V)*diag(1,r))
R=V-Diff

X3=as.matrix(X)					
Xx=R%*%X3			               


H=t(Xx)%*%V_1%*% Xx

T= ginv(H)%*%t(Xx)%*% V_1%*% matrix(Z)

Param=c(T[1:nrow(T),])

z=return(list(Param, V_1,Z,Xx))


}


iterative_prg_tous_IGLS=function(data=Data,U=U,dat=dat,X=X,X2=X2,param_0=c(0.5,0.4,0.3,0.2),
n=n,m=m,r=r,L=L,epsilon=.Machine$double.eps^0.25,n_iter=5)
{
	
	p=length(param_0)	
	Iter=matrix(0,n_iter,p)		

	Iter[1,]=param_0
	i=2
	
	while(i<=n_iter)

	{	
		Iter[i,]=Calcul_parametres(data=Data,U=U,dat=dat,X2=X2,X=X,param_0=Iter[i-1,],
n=n,m=m,r=r,L=L)[[1]]

		V_1=Calcul_parametres(data=Data,U=U,dat=dat,X2=X2,X=X,param_0=Iter[i,],
n=n,m=m,r=r,L=L)[[2]]
		Z=Calcul_parametres(data=Data,U=U,dat=dat,X2=X2,X=X,param_0=Iter[i,],
n=n,m=m,r=r,L=L)[[3]]
		Xx=Calcul_parametres(data=Data,U=U,dat=dat,X2=X2,X=X,param_0=Iter[i,],
n=n,m=m,r=r,L=L)[[4]]
		
		if (dist(rbind(Iter[i-1,],Iter[i,]), method="manhattan")  < epsilon) 
			{
		
			w=list(Iter[i,],i)

			l=list(Iter,V_1,Z,Xx)
			X1=l[[4]]
			V_1=l[[2]]
			Z=l[[3]]
			H=t(X1)%*%V_1%*%X1
			mat_cov_IGLS=ginv(H)
			n=nrow(data)
			p=length(param_0)
			reg1=lm(Z~X1-1)
        		SCR=sum(reg1$residuals^2)
			sigma2=SCR/(n-p)
			mat_cov_IGLS_2=sigma2*mat_cov_IGLS
			ect=sqrt(diag(mat_cov_IGLS))

			z=return(list(w,mat_cov_IGLS,ect))
			#print(c("IGLS estimates:",w[[1]]))			
			#print(c("Number of iteration:",w[[2]]))
			#print(c("covariance matrix:",mat_cov_IGLS))
			#print(c("Standard errors:",ect))
			}
		else
			i=i+1
			
	}

 
		
}	


#++++++++++++++++++++++++++++++++++++++ 4.   +++++++++++++++++++++++++++++++++++++
#+++++++++++++++++++++++++++++++++++++++++++++++++++++++++++++++++++++++++++++++++

#==========================			========================
#				The GEE program
#==========================			========================


# This funcion claculates the new values of the parameters at a given 
# iteration

Calcul_param_2=function(data,U,dat,X2,X,param_0,n,m,r,L)
{
	alpha1_0=param_0[1]
	alpha2_0=param_0[2]
	alpha3_0=param_0[3]

	q=param_0[4:length(param_0)]
	e=length(q)

P=proba(X2,q,alpha1_0,alpha2_0,alpha3_0)
Q=as.matrix(P)
V=mat_cov(Q,r,L)[[1]]
V_1=mat_cov(Q,r,L)[[2]] #matrice inverse de V

mat_param=matrix(c(alpha1_0,q,alpha2_0,q,alpha3_0,q ),nrow=e+1,ncol=m)

Eta=as.matrix(X2)%*%mat_param


Y=dat[,ncol(dat)]

mat_Y=matrix(c(Y[1:length(Y)]),nrow=n,ncol=m,byrow=TRUE)

d=mat_Y - Q + Eta*(Q*(1-Q))

y_t=t(d)

Z=c(y_t[1:nrow(y_t),]) 

Diff=V- (diag(V)*diag(1,r))
R=V-Diff

X3=as.matrix(X)					 
Xx=R%*%X3			                 

H=t(Xx)%*%ginv(R)%*% Xx

T= ginv(H)%*%t(Xx)%*% ginv(R)%*% matrix(Z)

Param=c(T[1:nrow(T),])

z=return(list(Param, R,Q))


}

#------------------------------------------------------------------------------
# This function provides a convergent estimate based on a number if iteration
# called n_iter.
#------------------------------------------------------------------------------

iterative_prg2=function(data=Data,U=U,dat=dat,X=X,X2=X2,param_0=c(0.5,0.4,0.3,0.2),n=n,
m=m,r=r,L=L,epsilon=.Machine$double.eps^0.25,n_iter=5)
{
        
        p=length(param_0)       
        Iter=matrix(0,n_iter,p)         

        Iter[1,]=param_0
        i=2
        
        while(i<=n_iter)

        {       
          Iter[i,]=Calcul_param_2(data=Data,U=U,dat=dat,X2=X2,X=X,param_0=Iter[i-1,],
n=n,m=m,r=r,L=L)[[1]]
        
          if (dist(rbind(Iter[i-1,],Iter[i,]), method="manhattan")  < epsilon) 
                        {
                
                        w=return(list(Iter[i,],i))
                        }
           else
                        i=i+1

                        
        }
 Iter
                
}

inv_cov=function(data,U,dat,X2,X,param_0,n,m,r,L)
{
	alpha1_0=param_0[1]
	alpha2_0=param_0[2]
	alpha3_0=param_0[3]

	q=param_0[4:length(param_0)]
	e=length(q)

P=proba(X2,q,alpha1_0,alpha2_0,alpha3_0)
Q=as.matrix(P)
V=mat_cov(Q,r,L)[[1]]
V_1=mat_cov(Q,r,L)[[2]] #matrice inverse de V
z=return(V_1)

}

# Using the convergent estimate beta_GEE from the previous function,
# the following function produces the standard errors of beta_GEE

cov_param=function(data=Data,U=U,dat=dat,X2=X2,X=X,beta_GEE,n=n,m=m,r=r,L=L)

{	
	X1=as.matrix(X) 

	Res=dat[,ncol(dat)]	
	reg=glm(Res~X1-1,family="binomial")
	f=fitted(reg)
	Q=matrix(f,ncol=m,byrow=T)
	mat_Q=mat_cov(Q,r,L)[[1]]

	Diff=mat_Q- (diag(mat_Q)*diag(1,r))
        R=mat_Q-Diff
	G=t(X1)%*%R%*%X1
	F=t(X1)%*%mat_Q%*%X1
	
	mat_cov_GEE=ginv(G)%*%F%*%ginv(G) 
	ect=sqrt(diag(mat_cov_GEE))
        z=return(list(beta_GEE,mat_cov_GEE,ect) )
	

}

#+++++++++++++++++++++++++++++++++++ 5.  ++++++++++++++++++++++++++++++++++++++
#++++++++++++++++++++++++++++++++++++++++++++++++++++++++++++++++++++++++++++++

#=======================			===============================
#			MAXIMUM LIKELIHOOD PROGRAM
#=======================			===============================

#=================================================================
#  The Maximum likelihood program using the logit link function:
#  the proportional odds assumption.
#=================================================================

ML=function(p,X2,Poids_W,m,n )
		 {

		X2=as.matrix(X2)
		a=p[1] #alpha1_0
		b=p[2] #alpha2_0
		d=p[3] #alpha3_0
		o=length(p)	
	Eta1=c()
	Eta2=c()
	Eta3=c()

	for (i in 1:n) {
		Eta1[i]= sum(c(a,p[4:o])* X2[i,])
		Eta2[i]= sum(c(b,p[4:o])* X2[i,])
		Eta3[i]= sum(c(d,p[4:o])* X2[i,])	
	
			}

	X=exp(-Eta1)-exp(-Eta2)
	Y=exp(-Eta2)-exp(-Eta3)
		
	matr=matrix(0,nrow=m+1,ncol=n)

	matr[1,]=-Poids_W[,1]*log(1+exp(-Eta1))

	matr[2,]=Poids_W[,2]*(log(X)-log(1+exp(-Eta2))-log(1+exp(-Eta1)) )

	matr[3,]=Poids_W[,3]*(log(Y)-log(1+exp(-Eta3))-log(1+exp(-Eta2)) )

	matr[4,]=Poids_W[,4]*(-Eta3-log(1+exp(-Eta3)) )
	

		z=    - sum(matr) 
                return(z)			

		 }

#=================================================================
#  The Maximum likelihood program using the cloglog link function:
#  the proportional hazard assumption.
#=================================================================


MLcloglog=function(p,X2,Poids_W,m,n )
		 {

		X2=as.matrix(X2)
		a=p[1] #alpha1_0
		b=p[2] #alpha2_0
		d=p[3] #alpha3_0
		o=length(p)	

		Eta1= as.vector( c(a,p[4:o])%*%t( X2 ))
		Eta2= as.vector( c(b,p[4:o])%*%t( X2 ))
		Eta3= as.vector( c(d,p[4:o])%*%t( X2 ))	
	
	X=exp(-Eta1)-exp(-Eta2)
	Y=exp(-Eta2)-exp(-Eta3)
	
	matr=matrix(0,nrow=m+1,ncol=n)

	matr[1,]=Poids_W[,1]*log( 1-exp(-exp(Eta1)) )

	matr[2,]=Poids_W[,2]*log( exp(-exp(Eta1))-exp(-exp(Eta2)) )

	matr[3,]=Poids_W[,3]*log( exp(-exp(Eta2))-exp(-exp(Eta3)) ) 

	matr[4,]=Poids_W[,4]*(-exp(Eta3))
	

		z=    - sum(matr) 
                return(z)			

		 }

#-----------------------------------------------------------------------------
# Extract the value of the estimates by running in both cases ML and MLcloglog
# the following
#-----------------------------------------------------------------------------

#iter3=optim(p=c(-2,-1,0,0.2,0,0,0),ML,method="BFGS",control=list(trace=1,maxit=20000),
#X2=X2,Poids_W=Poids_W,m=3,n=n,hessian=TRUE)
