# Supplementary material for: Analysis of an ordinal outcome in a multicentric randomized controlled trial: application to a 3- arm anti- malarial drug trial in Cameroon
Source: BMC Med Res Methodol. 2010 Jun 18;10:58. doi: 10.1186/1471-2288-10-58 (PMC2908105; doi:10.1186/1471-2288-10-58)
Supplement: Additional file 2 — Data. The simulated data set on which we illustrated the different fixed effects methods. It contains 14 columns whose descriptions are detailed in the additional file 5. [file 1471-2288-10-58-S2.TXT]

# Data
ID	Etude	Z	Trt	W1	W2	W3	W4	Y1	Y2	Y3	Y4	trt1	trt2
1	1	3	1	0	0	1	0	0	0	1	1	0	0
2	1	2	1	0	1	0	0	0	1	1	1	0	0
3	1	1	1	1	0	0	0	1	1	1	1	0	0
4	1	4	1	0	0	0	1	0	0	0	1	0	0
5	1	1	1	1	0	0	0	1	1	1	1	0	0
6	1	4	1	0	0	0	1	0	0	0	1	0	0
7	1	4	1	0	0	0	1	0	0	0	1	0	0
8	1	1	1	1	0	0	0	1	1	1	1	0	0
9	1	4	1	0	0	0	1	0	0	0	1	0	0
10	1	2	1	0	1	0	0	0	1	1	1	0	0
11	1	4	1	0	0	0	1	0	0	0	1	0	0
12	1	4	1	0	0	0	1	0	0	0	1	0	0
13	1	3	1	0	0	1	0	0	0	1	1	0	0
14	1	3	1	0	0	1	0	0	0	1	1	0	0
15	1	4	1	0	0	0	1	0	0	0	1	0	0
16	1	4	1	0	0	0	1	0	0	0	1	0	0
17	1	1	1	1	0	0	0	1	1	1	1	0	0
18	1	2	1	0	1	0	0	0	1	1	1	0	0
19	1	4	1	0	0	0	1	0	0	0	1	0	0
20	1	4	1	0	0	0	1	0	0	0	1	0	0
21	1	4	1	0	0	0	1	0	0	0	1	0	0
22	1	2	1	0	1	0	0	0	1	1	1	0	0
23	1	3	1	0	0	1	0	0	0	1	1	0	0
24	1	3	1	0	0	1	0	0	0	1	1	0	0
25	1	3	1	0	0	1	0	0	0	1	1	0	0
26	1	3	1	0	0	1	0	0	0	1	1	0	0
27	1	1	1	1	0	0	0	1	1	1	1	0	0
28	1	4	1	0	0	0	1	0	0	0	1	0	0
29	1	4	1	0	0	0	1	0	0	0	1	0	0
30	1	3	1	0	0	1	0	0	0	1	1	0	0
31	1	4	1	0	0	0	1	0	0	0	1	0	0
32	1	3	1	0	0	1	0	0	0	1	1	0	0
33	1	1	1	1	0	0	0	1	1	1	1	0	0
34	1	3	1	0	0	1	0	0	0	1	1	0	0
35	1	2	1	0	1	0	0	0	1	1	1	0	0
36	1	1	1	1	0	0	0	1	1	1	1	0	0
37	1	1	1	1	0	0	0	1	1	1	1	0	0
38	1	3	1	0	0	1	0	0	0	1	1	0	0
39	1	4	1	0	0	0	1	0	0	0	1	0	0
40	1	4	1	0	0	0	1	0	0	0	1	0	0
41	1	4	1	0	0	0	1	0	0	0	1	0	0
42	1	4	1	0	0	0	1	0	0	0	1	0	0
43	1	4	1	0	0	0	1	0	0	0	1	0	0
44	1	2	1	0	1	0	0	0	1	1	1	0	0
45	1	3	1	0	0	1	0	0	0	1	1	0	0
46	1	4	1	0	0	0	1	0	0	0	1	0	0
47	1	2	1	0	1	0	0	0	1	1	1	0	0
48	1	2	1	0	1	0	0	0	1	1	1	0	0
49	1	1	1	1	0	0	0	1	1	1	1	0	0
50	1	4	1	0	0	0	1	0	0	0	1	0	0
51	1	4	2	0	0	0	1	0	0	0	1	1	0
52	1	4	2	0	0	0	1	0	0	0	1	1	0
53	1	4	2	0	0	0	1	0	0	0	1	1	0
54	1	3	2	0	0	1	0	0	0	1	1	1	0
55	1	4	2	0	0	0	1	0	0	0	1	1	0
56	1	4	2	0	0	0	1	0	0	0	1	1	0
57	1	1	2	1	0	0	0	1	1	1	1	1	0
58	1	4	2	0	0	0	1	0	0	0	1	1	0
59	1	2	2	0	1	0	0	0	1	1	1	1	0
60	1	4	2	0	0	0	1	0	0	0	1	1	0
61	1	4	2	0	0	0	1	0	0	0	1	1	0
62	1	4	2	0	0	0	1	0	0	0	1	1	0
63	1	3	2	0	0	1	0	0	0	1	1	1	0
64	1	4	2	0	0	0	1	0	0	0	1	1	0
65	1	3	2	0	0	1	0	0	0	1	1	1	0
66	1	4	2	0	0	0	1	0	0	0	1	1	0
67	1	4	2	0	0	0	1	0	0	0	1	1	0
68	1	4	2	0	0	0	1	0	0	0	1	1	0
69	1	4	2	0	0	0	1	0	0	0	1	1	0
70	1	2	2	0	1	0	0	0	1	1	1	1	0
71	1	4	2	0	0	0	1	0	0	0	1	1	0
72	1	4	2	0	0	0	1	0	0	0	1	1	0
73	1	4	2	0	0	0	1	0	0	0	1	1	0
74	1	1	2	1	0	0	0	1	1	1	1	1	0
75	1	4	2	0	0	0	1	0	0	0	1	1	0
76	1	3	2	0	0	1	0	0	0	1	1	1	0
77	1	4	2	0	0	0	1	0	0	0	1	1	0
78	1	4	2	0	0	0	1	0	0	0	1	1	0
79	1	4	2	0	0	0	1	0	0	0	1	1	0
80	1	4	2	0	0	0	1	0	0	0	1	1	0
81	1	4	2	0	0	0	1	0	0	0	1	1	0
82	1	3	2	0	0	1	0	0	0	1	1	1	0
83	1	2	2	0	1	0	0	0	1	1	1	1	0
84	1	4	2	0	0	0	1	0	0	0	1	1	0
85	1	4	2	0	0	0	1	0	0	0	1	1	0
86	1	4	2	0	0	0	1	0	0	0	1	1	0
87	1	4	2	0	0	0	1	0	0	0	1	1	0
88	1	4	2	0	0	0	1	0	0	0	1	1	0
89	1	4	2	0	0	0	1	0	0	0	1	1	0
90	1	4	2	0	0	0	1	0	0	0	1	1	0
91	1	2	2	0	1	0	0	0	1	1	1	1	0
92	1	4	2	0	0	0	1	0	0	0	1	1	0
93	1	4	2	0	0	0	1	0	0	0	1	1	0
94	1	4	2	0	0	0	1	0	0	0	1	1	0
95	1	3	2	0	0	1	0	0	0	1	1	1	0
96	1	3	2	0	0	1	0	0	0	1	1	1	0
97	1	2	2	0	1	0	0	0	1	1	1	1	0
98	1	2	2	0	1	0	0	0	1	1	1	1	0
99	1	4	2	0	0	0	1	0	0	0	1	1	0
100	1	4	2	0	0	0	1	0	0	0	1	1	0
101	1	3	3	0	0	1	0	0	0	1	1	0	1
102	1	1	3	1	0	0	0	1	1	1	1	0	1
103	1	4	3	0	0	0	1	0	0	0	1	0	1
104	1	1	3	1	0	0	0	1	1	1	1	0	1
105	1	2	3	0	1	0	0	0	1	1	1	0	1
106	1	3	3	0	0	1	0	0	0	1	1	0	1
107	1	1	3	1	0	0	0	1	1	1	1	0	1
108	1	4	3	0	0	0	1	0	0	0	1	0	1
109	1	4	3	0	0	0	1	0	0	0	1	0	1
110	1	1	3	1	0	0	0	1	1	1	1	0	1
111	1	1	3	1	0	0	0	1	1	1	1	0	1
112	1	2	3	0	1	0	0	0	1	1	1	0	1
113	1	1	3	1	0	0	0	1	1	1	1	0	1
114	1	1	3	1	0	0	0	1	1	1	1	0	1
115	1	3	3	0	0	1	0	0	0	1	1	0	1
116	1	2	3	0	1	0	0	0	1	1	1	0	1
117	1	1	3	1	0	0	0	1	1	1	1	0	1
118	1	1	3	1	0	0	0	1	1	1	1	0	1
119	1	3	3	0	0	1	0	0	0	1	1	0	1
120	1	3	3	0	0	1	0	0	0	1	1	0	1
121	1	4	3	0	0	0	1	0	0	0	1	0	1
122	1	1	3	1	0	0	0	1	1	1	1	0	1
123	1	4	3	0	0	0	1	0	0	0	1	0	1
124	1	2	3	0	1	0	0	0	1	1	1	0	1
125	1	4	3	0	0	0	1	0	0	0	1	0	1
126	1	2	3	0	1	0	0	0	1	1	1	0	1
127	1	4	3	0	0	0	1	0	0	0	1	0	1
128	1	2	3	0	1	0	0	0	1	1	1	0	1
129	1	1	3	1	0	0	0	1	1	1	1	0	1
130	1	1	3	1	0	0	0	1	1	1	1	0	1
131	1	3	3	0	0	1	0	0	0	1	1	0	1
132	1	3	3	0	0	1	0	0	0	1	1	0	1
133	1	4	3	0	0	0	1	0	0	0	1	0	1
134	1	3	3	0	0	1	0	0	0	1	1	0	1
135	1	4	3	0	0	0	1	0	0	0	1	0	1
136	1	4	3	0	0	0	1	0	0	0	1	0	1
137	1	2	3	0	1	0	0	0	1	1	1	0	1
138	1	3	3	0	0	1	0	0	0	1	1	0	1
139	1	4	3	0	0	0	1	0	0	0	1	0	1
140	1	1	3	1	0	0	0	1	1	1	1	0	1
141	1	4	3	0	0	0	1	0	0	0	1	0	1
142	1	3	3	0	0	1	0	0	0	1	1	0	1
143	1	3	3	0	0	1	0	0	0	1	1	0	1
144	1	3	3	0	0	1	0	0	0	1	1	0	1
145	1	1	3	1	0	0	0	1	1	1	1	0	1
146	1	1	3	1	0	0	0	1	1	1	1	0	1
147	1	4	3	0	0	0	1	0	0	0	1	0	1
148	1	1	3	1	0	0	0	1	1	1	1	0	1
149	1	3	3	0	0	1	0	0	0	1	1	0	1
150	1	2	3	0	1	0	0	0	1	1	1	0	1
151	2	2	1	0	1	0	0	0	1	1	1	0	0
152	2	2	1	0	1	0	0	0	1	1	1	0	0
153	2	4	1	0	0	0	1	0	0	0	1	0	0
154	2	2	1	0	1	0	0	0	1	1	1	0	0
155	2	4	1	0	0	0	1	0	0	0	1	0	0
156	2	3	1	0	0	1	0	0	0	1	1	0	0
157	2	3	1	0	0	1	0	0	0	1	1	0	0
158	2	4	1	0	0	0	1	0	0	0	1	0	0
159	2	4	1	0	0	0	1	0	0	0	1	0	0
160	2	4	1	0	0	0	1	0	0	0	1	0	0
161	2	3	1	0	0	1	0	0	0	1	1	0	0
162	2	2	1	0	1	0	0	0	1	1	1	0	0
163	2	4	1	0	0	0	1	0	0	0	1	0	0
164	2	4	1	0	0	0	1	0	0	0	1	0	0
165	2	4	1	0	0	0	1	0	0	0	1	0	0
166	2	4	1	0	0	0	1	0	0	0	1	0	0
167	2	4	1	0	0	0	1	0	0	0	1	0	0
168	2	4	1	0	0	0	1	0	0	0	1	0	0
169	2	3	1	0	0	1	0	0	0	1	1	0	0
170	2	4	1	0	0	0	1	0	0	0	1	0	0
171	2	4	1	0	0	0	1	0	0	0	1	0	0
172	2	2	1	0	1	0	0	0	1	1	1	0	0
173	2	1	1	1	0	0	0	1	1	1	1	0	0
174	2	3	1	0	0	1	0	0	0	1	1	0	0
175	2	4	1	0	0	0	1	0	0	0	1	0	0
176	2	4	1	0	0	0	1	0	0	0	1	0	0
177	2	4	1	0	0	0	1	0	0	0	1	0	0
178	2	4	1	0	0	0	1	0	0	0	1	0	0
179	2	4	1	0	0	0	1	0	0	0	1	0	0
180	2	4	1	0	0	0	1	0	0	0	1	0	0
181	2	3	1	0	0	1	0	0	0	1	1	0	0
182	2	2	1	0	1	0	0	0	1	1	1	0	0
183	2	4	1	0	0	0	1	0	0	0	1	0	0
184	2	3	1	0	0	1	0	0	0	1	1	0	0
185	2	3	1	0	0	1	0	0	0	1	1	0	0
186	2	4	1	0	0	0	1	0	0	0	1	0	0
187	2	3	1	0	0	1	0	0	0	1	1	0	0
188	2	2	1	0	1	0	0	0	1	1	1	0	0
189	2	3	1	0	0	1	0	0	0	1	1	0	0
190	2	3	1	0	0	1	0	0	0	1	1	0	0
191	2	3	1	0	0	1	0	0	0	1	1	0	0
192	2	1	1	1	0	0	0	1	1	1	1	0	0
193	2	4	1	0	0	0	1	0	0	0	1	0	0
194	2	4	1	0	0	0	1	0	0	0	1	0	0
195	2	1	1	1	0	0	0	1	1	1	1	0	0
196	2	2	1	0	1	0	0	0	1	1	1	0	0
197	2	1	1	1	0	0	0	1	1	1	1	0	0
198	2	3	1	0	0	1	0	0	0	1	1	0	0
199	2	2	1	0	1	0	0	0	1	1	1	0	0
200	2	3	1	0	0	1	0	0	0	1	1	0	0
201	2	4	2	0	0	0	1	0	0	0	1	1	0
202	2	4	2	0	0	0	1	0	0	0	1	1	0
203	2	4	2	0	0	0	1	0	0	0	1	1	0
204	2	4	2	0	0	0	1	0	0	0	1	1	0
205	2	4	2	0	0	0	1	0	0	0	1	1	0
206	2	4	2	0	0	0	1	0	0	0	1	1	0
207	2	4	2	0	0	0	1	0	0	0	1	1	0
208	2	4	2	0	0	0	1	0	0	0	1	1	0
209	2	4	2	0	0	0	1	0	0	0	1	1	0
210	2	2	2	0	1	0	0	0	1	1	1	1	0
211	2	3	2	0	0	1	0	0	0	1	1	1	0
212	2	4	2	0	0	0	1	0	0	0	1	1	0
213	2	4	2	0	0	0	1	0	0	0	1	1	0
214	2	4	2	0	0	0	1	0	0	0	1	1	0
215	2	1	2	1	0	0	0	1	1	1	1	1	0
216	2	4	2	0	0	0	1	0	0	0	1	1	0
217	2	4	2	0	0	0	1	0	0	0	1	1	0
218	2	3	2	0	0	1	0	0	0	1	1	1	0
219	2	4	2	0	0	0	1	0	0	0	1	1	0
220	2	4	2	0	0	0	1	0	0	0	1	1	0
221	2	4	2	0	0	0	1	0	0	0	1	1	0
222	2	2	2	0	1	0	0	0	1	1	1	1	0
223	2	3	2	0	0	1	0	0	0	1	1	1	0
224	2	4	2	0	0	0	1	0	0	0	1	1	0
225	2	4	2	0	0	0	1	0	0	0	1	1	0
226	2	4	2	0	0	0	1	0	0	0	1	1	0
227	2	4	2	0	0	0	1	0	0	0	1	1	0
228	2	4	2	0	0	0	1	0	0	0	1	1	0
229	2	4	2	0	0	0	1	0	0	0	1	1	0
230	2	3	2	0	0	1	0	0	0	1	1	1	0
231	2	4	2	0	0	0	1	0	0	0	1	1	0
232	2	4	2	0	0	0	1	0	0	0	1	1	0
233	2	4	2	0	0	0	1	0	0	0	1	1	0
234	2	4	2	0	0	0	1	0	0	0	1	1	0
235	2	4	2	0	0	0	1	0	0	0	1	1	0
236	2	4	2	0	0	0	1	0	0	0	1	1	0
237	2	4	2	0	0	0	1	0	0	0	1	1	0
238	2	4	2	0	0	0	1	0	0	0	1	1	0
239	2	4	2	0	0	0	1	0	0	0	1	1	0
240	2	4	2	0	0	0	1	0	0	0	1	1	0
241	2	4	2	0	0	0	1	0	0	0	1	1	0
242	2	4	2	0	0	0	1	0	0	0	1	1	0
243	2	1	2	1	0	0	0	1	1	1	1	1	0
244	2	4	2	0	0	0	1	0	0	0	1	1	0
245	2	4	2	0	0	0	1	0	0	0	1	1	0
246	2	2	2	0	1	0	0	0	1	1	1	1	0
247	2	4	2	0	0	0	1	0	0	0	1	1	0
248	2	4	2	0	0	0	1	0	0	0	1	1	0
249	2	4	2	0	0	0	1	0	0	0	1	1	0
250	2	4	2	0	0	0	1	0	0	0	1	1	0
251	2	3	3	0	0	1	0	0	0	1	1	0	1
252	2	4	3	0	0	0	1	0	0	0	1	0	1
253	2	1	3	1	0	0	0	1	1	1	1	0	1
254	2	1	3	1	0	0	0	1	1	1	1	0	1
255	2	1	3	1	0	0	0	1	1	1	1	0	1
256	2	4	3	0	0	0	1	0	0	0	1	0	1
257	2	3	3	0	0	1	0	0	0	1	1	0	1
258	2	2	3	0	1	0	0	0	1	1	1	0	1
259	2	1	3	1	0	0	0	1	1	1	1	0	1
260	2	3	3	0	0	1	0	0	0	1	1	0	1
261	2	3	3	0	0	1	0	0	0	1	1	0	1
262	2	1	3	1	0	0	0	1	1	1	1	0	1
263	2	3	3	0	0	1	0	0	0	1	1	0	1
264	2	3	3	0	0	1	0	0	0	1	1	0	1
265	2	4	3	0	0	0	1	0	0	0	1	0	1
266	2	2	3	0	1	0	0	0	1	1	1	0	1
267	2	2	3	0	1	0	0	0	1	1	1	0	1
268	2	2	3	0	1	0	0	0	1	1	1	0	1
269	2	4	3	0	0	0	1	0	0	0	1	0	1
270	2	3	3	0	0	1	0	0	0	1	1	0	1
271	2	3	3	0	0	1	0	0	0	1	1	0	1
272	2	3	3	0	0	1	0	0	0	1	1	0	1
273	2	3	3	0	0	1	0	0	0	1	1	0	1
274	2	1	3	1	0	0	0	1	1	1	1	0	1
275	2	3	3	0	0	1	0	0	0	1	1	0	1
276	2	1	3	1	0	0	0	1	1	1	1	0	1
277	2	3	3	0	0	1	0	0	0	1	1	0	1
278	2	4	3	0	0	0	1	0	0	0	1	0	1
279	2	4	3	0	0	0	1	0	0	0	1	0	1
280	2	2	3	0	1	0	0	0	1	1	1	0	1
281	2	1	3	1	0	0	0	1	1	1	1	0	1
282	2	1	3	1	0	0	0	1	1	1	1	0	1
283	2	1	3	1	0	0	0	1	1	1	1	0	1
284	2	2	3	0	1	0	0	0	1	1	1	0	1
285	2	2	3	0	1	0	0	0	1	1	1	0	1
286	2	3	3	0	0	1	0	0	0	1	1	0	1
287	2	1	3	1	0	0	0	1	1	1	1	0	1
288	2	1	3	1	0	0	0	1	1	1	1	0	1
289	2	4	3	0	0	0	1	0	0	0	1	0	1
290	2	2	3	0	1	0	0	0	1	1	1	0	1
291	2	2	3	0	1	0	0	0	1	1	1	0	1
292	2	3	3	0	0	1	0	0	0	1	1	0	1
293	2	4	3	0	0	0	1	0	0	0	1	0	1
294	2	3	3	0	0	1	0	0	0	1	1	0	1
295	2	2	3	0	1	0	0	0	1	1	1	0	1
296	2	2	3	0	1	0	0	0	1	1	1	0	1
297	2	1	3	1	0	0	0	1	1	1	1	0	1
298	2	3	3	0	0	1	0	0	0	1	1	0	1
299	2	2	3	0	1	0	0	0	1	1	1	0	1
300	2	1	3	1	0	0	0	1	1	1	1	0	1
301	3	3	1	0	0	1	0	0	0	1	1	0	0
302	3	4	1	0	0	0	1	0	0	0	1	0	0
303	3	3	1	0	0	1	0	0	0	1	1	0	0
304	3	2	1	0	1	0	0	0	1	1	1	0	0
305	3	2	1	0	1	0	0	0	1	1	1	0	0
306	3	3	1	0	0	1	0	0	0	1	1	0	0
307	3	4	1	0	0	0	1	0	0	0	1	0	0
308	3	4	1	0	0	0	1	0	0	0	1	0	0
309	3	1	1	1	0	0	0	1	1	1	1	0	0
310	3	4	1	0	0	0	1	0	0	0	1	0	0
311	3	2	1	0	1	0	0	0	1	1	1	0	0
312	3	3	1	0	0	1	0	0	0	1	1	0	0
313	3	1	1	1	0	0	0	1	1	1	1	0	0
314	3	3	1	0	0	1	0	0	0	1	1	0	0
315	3	4	1	0	0	0	1	0	0	0	1	0	0
316	3	1	1	1	0	0	0	1	1	1	1	0	0
317	3	2	1	0	1	0	0	0	1	1	1	0	0
318	3	4	1	0	0	0	1	0	0	0	1	0	0
319	3	4	1	0	0	0	1	0	0	0	1	0	0
320	3	4	1	0	0	0	1	0	0	0	1	0	0
321	3	4	1	0	0	0	1	0	0	0	1	0	0
322	3	2	1	0	1	0	0	0	1	1	1	0	0
323	3	4	1	0	0	0	1	0	0	0	1	0	0
324	3	3	1	0	0	1	0	0	0	1	1	0	0
325	3	4	1	0	0	0	1	0	0	0	1	0	0
326	3	4	1	0	0	0	1	0	0	0	1	0	0
327	3	4	1	0	0	0	1	0	0	0	1	0	0
328	3	4	1	0	0	0	1	0	0	0	1	0	0
329	3	4	1	0	0	0	1	0	0	0	1	0	0
330	3	4	1	0	0	0	1	0	0	0	1	0	0
331	3	4	1	0	0	0	1	0	0	0	1	0	0
332	3	3	1	0	0	1	0	0	0	1	1	0	0
333	3	3	1	0	0	1	0	0	0	1	1	0	0
334	3	4	1	0	0	0	1	0	0	0	1	0	0
335	3	4	1	0	0	0	1	0	0	0	1	0	0
336	3	3	1	0	0	1	0	0	0	1	1	0	0
337	3	4	1	0	0	0	1	0	0	0	1	0	0
338	3	4	1	0	0	0	1	0	0	0	1	0	0
339	3	4	1	0	0	0	1	0	0	0	1	0	0
340	3	4	1	0	0	0	1	0	0	0	1	0	0
341	3	4	1	0	0	0	1	0	0	0	1	0	0
342	3	4	1	0	0	0	1	0	0	0	1	0	0
343	3	4	1	0	0	0	1	0	0	0	1	0	0
344	3	1	1	1	0	0	0	1	1	1	1	0	0
345	3	1	1	1	0	0	0	1	1	1	1	0	0
346	3	4	1	0	0	0	1	0	0	0	1	0	0
347	3	4	1	0	0	0	1	0	0	0	1	0	0
348	3	4	1	0	0	0	1	0	0	0	1	0	0
349	3	2	1	0	1	0	0	0	1	1	1	0	0
350	3	4	1	0	0	0	1	0	0	0	1	0	0
351	3	4	2	0	0	0	1	0	0	0	1	1	0
352	3	3	2	0	0	1	0	0	0	1	1	1	0
353	3	2	2	0	1	0	0	0	1	1	1	1	0
354	3	3	2	0	0	1	0	0	0	1	1	1	0
355	3	4	2	0	0	0	1	0	0	0	1	1	0
356	3	4	2	0	0	0	1	0	0	0	1	1	0
357	3	4	2	0	0	0	1	0	0	0	1	1	0
358	3	4	2	0	0	0	1	0	0	0	1	1	0
359	3	4	2	0	0	0	1	0	0	0	1	1	0
360	3	4	2	0	0	0	1	0	0	0	1	1	0
361	3	2	2	0	1	0	0	0	1	1	1	1	0
362	3	4	2	0	0	0	1	0	0	0	1	1	0
363	3	4	2	0	0	0	1	0	0	0	1	1	0
364	3	4	2	0	0	0	1	0	0	0	1	1	0
365	3	4	2	0	0	0	1	0	0	0	1	1	0
366	3	4	2	0	0	0	1	0	0	0	1	1	0
367	3	4	2	0	0	0	1	0	0	0	1	1	0
368	3	4	2	0	0	0	1	0	0	0	1	1	0
369	3	2	2	0	1	0	0	0	1	1	1	1	0
370	3	4	2	0	0	0	1	0	0	0	1	1	0
371	3	1	2	1	0	0	0	1	1	1	1	1	0
372	3	4	2	0	0	0	1	0	0	0	1	1	0
373	3	4	2	0	0	0	1	0	0	0	1	1	0
374	3	2	2	0	1	0	0	0	1	1	1	1	0
375	3	4	2	0	0	0	1	0	0	0	1	1	0
376	3	3	2	0	0	1	0	0	0	1	1	1	0
377	3	4	2	0	0	0	1	0	0	0	1	1	0
378	3	3	2	0	0	1	0	0	0	1	1	1	0
379	3	4	2	0	0	0	1	0	0	0	1	1	0
380	3	4	2	0	0	0	1	0	0	0	1	1	0
381	3	4	2	0	0	0	1	0	0	0	1	1	0
382	3	4	2	0	0	0	1	0	0	0	1	1	0
383	3	4	2	0	0	0	1	0	0	0	1	1	0
384	3	4	2	0	0	0	1	0	0	0	1	1	0
385	3	2	2	0	1	0	0	0	1	1	1	1	0
386	3	4	2	0	0	0	1	0	0	0	1	1	0
387	3	4	2	0	0	0	1	0	0	0	1	1	0
388	3	4	2	0	0	0	1	0	0	0	1	1	0
389	3	3	2	0	0	1	0	0	0	1	1	1	0
390	3	4	2	0	0	0	1	0	0	0	1	1	0
391	3	4	2	0	0	0	1	0	0	0	1	1	0
392	3	2	2	0	1	0	0	0	1	1	1	1	0
393	3	4	2	0	0	0	1	0	0	0	1	1	0
394	3	3	2	0	0	1	0	0	0	1	1	1	0
395	3	3	2	0	0	1	0	0	0	1	1	1	0
396	3	4	2	0	0	0	1	0	0	0	1	1	0
397	3	4	2	0	0	0	1	0	0	0	1	1	0
398	3	3	2	0	0	1	0	0	0	1	1	1	0
399	3	4	2	0	0	0	1	0	0	0	1	1	0
400	3	4	2	0	0	0	1	0	0	0	1	1	0
401	3	2	3	0	1	0	0	0	1	1	1	0	1
402	3	2	3	0	1	0	0	0	1	1	1	0	1
403	3	4	3	0	0	0	1	0	0	0	1	0	1
404	3	1	3	1	0	0	0	1	1	1	1	0	1
405	3	2	3	0	1	0	0	0	1	1	1	0	1
406	3	2	3	0	1	0	0	0	1	1	1	0	1
407	3	1	3	1	0	0	0	1	1	1	1	0	1
408	3	1	3	1	0	0	0	1	1	1	1	0	1
409	3	3	3	0	0	1	0	0	0	1	1	0	1
410	3	3	3	0	0	1	0	0	0	1	1	0	1
411	3	4	3	0	0	0	1	0	0	0	1	0	1
412	3	2	3	0	1	0	0	0	1	1	1	0	1
413	3	3	3	0	0	1	0	0	0	1	1	0	1
414	3	4	3	0	0	0	1	0	0	0	1	0	1
415	3	4	3	0	0	0	1	0	0	0	1	0	1
416	3	2	3	0	1	0	0	0	1	1	1	0	1
417	3	1	3	1	0	0	0	1	1	1	1	0	1
418	3	1	3	1	0	0	0	1	1	1	1	0	1
419	3	2	3	0	1	0	0	0	1	1	1	0	1
420	3	2	3	0	1	0	0	0	1	1	1	0	1
421	3	3	3	0	0	1	0	0	0	1	1	0	1
422	3	3	3	0	0	1	0	0	0	1	1	0	1
423	3	4	3	0	0	0	1	0	0	0	1	0	1
424	3	2	3	0	1	0	0	0	1	1	1	0	1
425	3	2	3	0	1	0	0	0	1	1	1	0	1
426	3	1	3	1	0	0	0	1	1	1	1	0	1
427	3	4	3	0	0	0	1	0	0	0	1	0	1
428	3	4	3	0	0	0	1	0	0	0	1	0	1
429	3	4	3	0	0	0	1	0	0	0	1	0	1
430	3	4	3	0	0	0	1	0	0	0	1	0	1
431	3	1	3	1	0	0	0	1	1	1	1	0	1
432	3	2	3	0	1	0	0	0	1	1	1	0	1
433	3	4	3	0	0	0	1	0	0	0	1	0	1
434	3	4	3	0	0	0	1	0	0	0	1	0	1
435	3	4	3	0	0	0	1	0	0	0	1	0	1
436	3	3	3	0	0	1	0	0	0	1	1	0	1
437	3	2	3	0	1	0	0	0	1	1	1	0	1
438	3	3	3	0	0	1	0	0	0	1	1	0	1
439	3	4	3	0	0	0	1	0	0	0	1	0	1
440	3	1	3	1	0	0	0	1	1	1	1	0	1
441	3	2	3	0	1	0	0	0	1	1	1	0	1
442	3	3	3	0	0	1	0	0	0	1	1	0	1
443	3	2	3	0	1	0	0	0	1	1	1	0	1
444	3	4	3	0	0	0	1	0	0	0	1	0	1
445	3	4	3	0	0	0	1	0	0	0	1	0	1
446	3	1	3	1	0	0	0	1	1	1	1	0	1
447	3	4	3	0	0	0	1	0	0	0	1	0	1
448	3	2	3	0	1	0	0	0	1	1	1	0	1
449	3	4	3	0	0	0	1	0	0	0	1	0	1
450	3	2	3	0	1	0	0	0	1	1	1	0	1
