# Supplementary material for: Analysis of an ordinal outcome in a multicentric randomized controlled trial: application to a 3- arm anti- malarial drug trial in Cameroon
Source: BMC Med Res Methodol. 2010 Jun 18;10:58. doi: 10.1186/1471-2288-10-58 (PMC2908105; doi:10.1186/1471-2288-10-58)
Supplement: Additional file 3 — MixedModelWinBUGSCode. WinBUGS code for the mixed effects model. To be run after having installed the WinBUGS 1.4 free software downloadable at http://www.mrc-bsu.cam.ac.uk/bugs/winbugs/contents.shtml. [file 1471-2288-10-58-S3.TXT]

#  MixedModel WinBUGS Code

model  {
	for (j in 1:n)
		{	
			y[j]~dcat(p[j,])
			p[j,1]<-Q[j,1]
		
				for (k in 2:m-1)
					{
						p[j,k]<-Q[j,k]-Q[j,k-1]
					}
			p[j,m]<-1-Q[j,m-1]
				
			for(k in 1:m-1)
				{
					logit(Q[j,k])<-a[k]+beta1[trial[j]]*T1[j]+beta2[trial[j]]*T2[j]
				}
						
				
		}

		for(i in 1:K)
			{
				
				beta1[i]~dnorm(gamma1,p2)
				beta2[i]~dnorm(gamma2,p3)
			}

# prior distribution, on the intercept, treatment, and center

		a[1]~dnorm(0,0.0001)I(,a[2])      
		a[2]~dnorm(0,0.0001)I(a[1], a[3])
		a[3]~dnorm(0,0.0001)I(a[2],)
			
		gamma1~dnorm(0,0.00001)
		p2~dgamma(1,0.0001)

		gamma2~dnorm(0,0.00001)
		p3~dgamma(1,0.0001)
	
		sigma1<-1/p2
		sigma2<-1/p3		
  
		
}


# Data for inference

list(n=450, K=3, m=4,trial=c(1, 1, 1, 1, 1, 1, 1, 1, 1, 1, 1, 1, 1, 
1, 1, 1, 1, 1, 1, 1, 1, 1, 1, 1, 1, 1, 1, 1, 1, 1, 1, 1, 1, 1, 
1, 1, 1, 1, 1, 1, 1, 1, 1, 1, 1, 1, 1, 1, 1, 1, 1, 1, 1, 1, 1, 
1, 1, 1, 1, 1, 1, 1, 1, 1, 1, 1, 1, 1, 1, 1, 1, 1, 1, 1, 1, 1, 
1, 1, 1, 1, 1, 1, 1, 1, 1, 1, 1, 1, 1, 1, 1, 1, 1, 1, 1, 1, 1, 
1, 1, 1, 2, 2, 2, 2, 2, 2, 2, 2, 2, 2, 2, 2, 2, 2, 2, 2, 2, 2, 
2, 2, 2, 2, 2, 2, 2, 2, 2, 2, 2, 2, 2, 2, 2, 2, 2, 2, 2, 2, 2, 
2, 2, 2, 2, 2, 2, 2, 2, 2, 2, 2, 2, 2, 2, 2, 2, 2, 2, 2, 2, 2, 
2, 2, 2, 2, 2, 2, 2, 2, 2, 2, 2, 2, 2, 2, 2, 2, 2, 2, 2, 2, 2, 
2, 2, 2, 2, 2, 2, 2, 2, 2, 2, 2, 2, 2, 2, 2, 2, 2, 2, 2, 3, 3, 
3, 3, 3, 3, 3, 3, 3, 3, 3, 3, 3, 3, 3, 3, 3, 3, 3, 3, 3, 3, 3, 
3, 3, 3, 3, 3, 3, 3, 3, 3, 3, 3, 3, 3, 3, 3, 3, 3, 3, 3, 3, 3, 
3, 3, 3, 3, 3, 3, 3, 3, 3, 3, 3, 3, 3, 3, 3, 3, 3, 3, 3, 3, 3, 
3, 3, 3, 3, 3, 3, 3, 3, 3, 3, 3, 3, 3, 3, 3, 3, 3, 3, 3, 3, 3, 
3, 3, 3, 3, 3, 3, 3, 3, 3, 3, 3, 3, 3, 3),
 y = c(3, 2, 
1, 4, 1, 4, 4, 1, 4, 2, 4, 4, 3, 3, 4, 4, 1, 2, 
4, 4, 4, 2, 3, 3, 3, 3, 1, 4, 4, 3, 4, 3, 1, 3, 
2, 1, 1, 3, 4, 4, 4, 4, 4, 2, 3, 4, 2, 2, 1, 4, 
4, 4, 4, 3, 4, 4, 1, 4, 2, 4, 4, 4, 3, 4, 3, 4, 
4, 4, 4, 2, 4, 4, 4, 1, 4, 3, 4, 4, 4, 4, 4, 3, 
2, 4, 4, 4, 4, 4, 4, 4, 2, 4, 4, 4, 3, 3, 2, 2, 
4, 4, 3, 1, 4, 1, 2, 3, 1, 4, 4, 1, 1, 2, 1, 1, 
3, 2, 1, 1, 3, 3, 4, 1, 4, 2, 4, 2, 4, 2, 1, 1, 
3, 3, 4, 3, 4, 4, 2, 3, 4, 1, 4, 3, 3, 3, 1, 1, 
4, 1, 3, 2, 2, 2, 4, 2, 4, 3, 3, 4, 4, 4, 3, 2, 
4, 4, 4, 4, 4, 4, 3, 4, 4, 2, 1, 3, 4, 4, 4, 4, 
4, 4, 3, 2, 4, 3, 3, 4, 3, 2, 3, 3, 3, 1, 4, 4, 
1, 2, 1, 3, 2, 3, 4, 4, 4, 4, 4, 4, 4, 4, 4, 2, 
3, 4, 4, 4, 1, 4, 4, 3, 4, 4, 4, 2, 3, 4, 4, 4, 
4, 4, 4, 3, 4, 4, 4, 4, 4, 4, 4, 4, 4, 4, 4, 4, 
1, 4, 4, 2, 4, 4, 4, 4, 3, 4, 1, 1, 1, 4, 3, 2, 
1, 3, 3, 1, 3, 3, 4, 2, 2, 2, 4, 3, 3, 3, 3, 1, 
3, 1, 3, 4, 4, 2, 1, 1, 1, 2, 2, 3, 1, 1, 4, 2, 
2, 3, 4, 3, 2, 2, 1, 3, 2, 1, 3, 4, 3, 2, 2, 3, 
4, 4, 1, 4, 2, 3, 1, 3, 4, 1, 2, 4, 4, 4, 4, 2, 
4, 3, 4, 4, 4, 4, 4, 4, 4, 3, 3, 4, 4, 3, 4, 4, 
4, 4, 4, 4, 4, 1, 1, 4, 4, 4, 2, 4, 4, 3, 2, 3, 
4, 4, 4, 4, 4, 4, 2, 4, 4, 4, 4, 4, 4, 4, 2, 4, 
1, 4, 4, 2, 4, 3, 4, 3, 4, 4, 4, 4, 4, 4, 2, 4, 
4, 4, 3, 4, 4, 2, 4, 3, 3, 4, 4, 3, 4, 4, 2, 2, 
4, 1, 2, 2, 1, 1, 3, 3, 4, 2, 3, 4, 4, 2, 1, 1, 
2, 2, 3, 3, 4, 2, 2, 1, 4, 4, 4, 4, 1, 2, 4, 4, 
4, 3, 2, 3, 4, 1, 2, 3, 2, 4, 4, 1, 4, 2, 4, 2
),
 T1 = c(0, 0, 0, 0, 0, 0, 0, 0, 
0, 0, 0, 0, 0, 0, 0, 0, 0, 0, 0, 0, 0, 0, 0, 0, 
0, 0, 0, 0, 0, 0, 0, 0, 0, 0, 0, 0, 0, 0, 0, 0, 
0, 0, 0, 0, 0, 0, 0, 0, 0, 0, 1, 1, 1, 1, 1, 1, 
1, 1, 1, 1, 1, 1, 1, 1, 1, 1, 1, 1, 1, 1, 1, 1, 
1, 1, 1, 1, 1, 1, 1, 1, 1, 1, 1, 1, 1, 1, 1, 1, 
1, 1, 1, 1, 1, 1, 1, 1, 1, 1, 1, 1, 0, 0, 0, 0, 
0, 0, 0, 0, 0, 0, 0, 0, 0, 0, 0, 0, 0, 0, 0, 0, 
0, 0, 0, 0, 0, 0, 0, 0, 0, 0, 0, 0, 0, 0, 0, 0, 
0, 0, 0, 0, 0, 0, 0, 0, 0, 0, 0, 0, 0, 0, 0, 0, 
0, 0, 0, 0, 0, 0, 0, 0, 0, 0, 0, 0, 0, 0, 0, 0, 
0, 0, 0, 0, 0, 0, 0, 0, 0, 0, 0, 0, 0, 0, 0, 0, 
0, 0, 0, 0, 0, 0, 0, 0, 0, 0, 0, 0, 0, 0, 0, 0, 
1, 1, 1, 1, 1, 1, 1, 1, 1, 1, 1, 1, 1, 1, 1, 1, 
1, 1, 1, 1, 1, 1, 1, 1, 1, 1, 1, 1, 1, 1, 1, 1, 
1, 1, 1, 1, 1, 1, 1, 1, 1, 1, 1, 1, 1, 1, 1, 1, 
1, 1, 0, 0, 0, 0, 0, 0, 0, 0, 0, 0, 0, 0, 0, 0, 
0, 0, 0, 0, 0, 0, 0, 0, 0, 0, 0, 0, 0, 0, 0, 0, 
0, 0, 0, 0, 0, 0, 0, 0, 0, 0, 0, 0, 0, 0, 0, 0, 
0, 0, 0, 0, 0, 0, 0, 0, 0, 0, 0, 0, 0, 0, 0, 0, 
0, 0, 0, 0, 0, 0, 0, 0, 0, 0, 0, 0, 0, 0, 0, 0, 
0, 0, 0, 0, 0, 0, 0, 0, 0, 0, 0, 0, 0, 0, 0, 0, 
0, 0, 0, 0, 0, 0, 1, 1, 1, 1, 1, 1, 1, 1, 1, 1, 
1, 1, 1, 1, 1, 1, 1, 1, 1, 1, 1, 1, 1, 1, 1, 1, 
1, 1, 1, 1, 1, 1, 1, 1, 1, 1, 1, 1, 1, 1, 1, 1, 
1, 1, 1, 1, 1, 1, 1, 1, 0, 0, 0, 0, 0, 0, 0, 0, 
0, 0, 0, 0, 0, 0, 0, 0, 0, 0, 0, 0, 0, 0, 0, 0, 
0, 0, 0, 0, 0, 0, 0, 0, 0, 0, 0, 0, 0, 0, 0, 0, 
0, 0, 0, 0, 0, 0, 0, 0, 0, 0), 
T2 = c(0, 0, 0, 
0, 0, 0, 0, 0, 0, 0, 0, 0, 0, 0, 0, 0, 0, 0, 0, 
0, 0, 0, 0, 0, 0, 0, 0, 0, 0, 0, 0, 0, 0, 0, 0, 
0, 0, 0, 0, 0, 0, 0, 0, 0, 0, 0, 0, 0, 0, 0, 0, 
0, 0, 0, 0, 0, 0, 0, 0, 0, 0, 0, 0, 0, 0, 0, 0, 
0, 0, 0, 0, 0, 0, 0, 0, 0, 0, 0, 0, 0, 0, 0, 0, 
0, 0, 0, 0, 0, 0, 0, 0, 0, 0, 0, 0, 0, 0, 0, 0, 
0, 1, 1, 1, 1, 1, 1, 1, 1, 1, 1, 1, 1, 1, 1, 1, 
1, 1, 1, 1, 1, 1, 1, 1, 1, 1, 1, 1, 1, 1, 1, 1, 
1, 1, 1, 1, 1, 1, 1, 1, 1, 1, 1, 1, 1, 1, 1, 1, 
1, 1, 1, 0, 0, 0, 0, 0, 0, 0, 0, 0, 0, 0, 0, 0, 
0, 0, 0, 0, 0, 0, 0, 0, 0, 0, 0, 0, 0, 0, 0, 0, 
0, 0, 0, 0, 0, 0, 0, 0, 0, 0, 0, 0, 0, 0, 0, 0, 
0, 0, 0, 0, 0, 0, 0, 0, 0, 0, 0, 0, 0, 0, 0, 0, 
0, 0, 0, 0, 0, 0, 0, 0, 0, 0, 0, 0, 0, 0, 0, 0, 
0, 0, 0, 0, 0, 0, 0, 0, 0, 0, 0, 0, 0, 0, 0, 0, 
0, 0, 0, 0, 0, 0, 0, 1, 1, 1, 1, 1, 1, 1, 1, 1, 
1, 1, 1, 1, 1, 1, 1, 1, 1, 1, 1, 1, 1, 1, 1, 1, 
1, 1, 1, 1, 1, 1, 1, 1, 1, 1, 1, 1, 1, 1, 1, 1, 
1, 1, 1, 1, 1, 1, 1, 1, 1, 0, 0, 0, 0, 0, 0, 0, 
0, 0, 0, 0, 0, 0, 0, 0, 0, 0, 0, 0, 0, 0, 0, 0, 
0, 0, 0, 0, 0, 0, 0, 0, 0, 0, 0, 0, 0, 0, 0, 0, 
0, 0, 0, 0, 0, 0, 0, 0, 0, 0, 0, 0, 0, 0, 0, 0, 
0, 0, 0, 0, 0, 0, 0, 0, 0, 0, 0, 0, 0, 0, 0, 0, 
0, 0, 0, 0, 0, 0, 0, 0, 0, 0, 0, 0, 0, 0, 0, 0, 
0, 0, 0, 0, 0, 0, 0, 0, 0, 0, 0, 0, 0, 1, 1, 1, 
1, 1, 1, 1, 1, 1, 1, 1, 1, 1, 1, 1, 1, 1, 1, 1, 
1, 1, 1, 1, 1, 1, 1, 1, 1, 1, 1, 1, 1, 1, 1, 1, 
1, 1, 1, 1, 1, 1, 1, 1, 1, 1, 1, 1, 1, 1, 1)
)

# Initial values for the parameters

list(a=c(-3,-2,-1),
       gamma1=-1.9380,gamma2=0.538,
        beta1=c(0,0,0), beta2=c(0,0,0))
