# Supplementary material for: Analysis of an ordinal outcome in a multicentric randomized controlled trial: application to a 3- arm anti- malarial drug trial in Cameroon
Source: BMC Med Res Methodol. 2010 Jun 18;10:58. doi: 10.1186/1471-2288-10-58 (PMC2908105; doi:10.1186/1471-2288-10-58)
Supplement: Additional file 4 — FixedModelRCode. This file contains a code to estimate the different mixed effect models. They were run under the software R version 2.5. The order of execution is given in the corresponding file. [file 1471-2288-10-58-S4.TXT]

# Fixed Model R Code


#=========================================================================
#            Load the differents packages 
# The program was built under R version 2.5.
#=========================================================================
library(nlme)
library(MASS)
library(lattice)
library(base)
library(gee)
library(splines)
library(survival)
library(Matrix)

#=========================================================================
#===== Load the various sub-programs written in a main file UtilitairesR.txt.
# Make sure the directory is the appropriate one
#=========================================================================

directory = "C:/Documents and Settings/Whegang/Desktop/Travail/Article_Avec_JCT/RcodesSimul/"
name_file = "UtilitairesR.txt"
fichier = sprintf("%s%s",directory,name_file)
source(fichier)


#========================================================================= 
#                    Load the data from the appropriate directory.
# The data should have the extension .txt. The rows are constituted of 
# subjects and the columns, of variables related to each subject.
# 
# The data is the simulated example we studied in the current manuscript and 
# is named Data.
# We simulated the data from the ordinal model containing only the treatment
# covariates. So the input values were p=(-2,-1,0,-1,1).
# We provided the csv file and the txt file.
#========================================================================= 


directory ="C:/Documents and Settings/Whegang/Desktop/Travail/Article_Avec_JCT/RcodesSimul/"
nom_fichier = "Data.txt"
fichier = sprintf("%s%s",directory,nom_fichier)
data<-read.table(fichier,header=TRUE,sep="\t",dec=".",na.strings="NA")

# To see the names of the different variables

nameVar=names(data)

nameVar
#=========================================================================
#  Eliminate lost to follow up and excluded subjects if any
#  Corresponding codes (variable Z):
#     PDV   Lost to follow up subjects 
#     EXCLU Excluded subjects
#=========================================================================

data=data[!data$Z=="EXCLU",]
data=data[!data$Z=="PDV",]

#-------------------------------------------------------------------------
# data : name of the working data.frame without the excluded and lost 
# to follow-up subjects for subsequent analysis 
#-------------------------------------------------------------------------

#=================================================================
# The objective is to test the treatment effects, taking into
# account the center effect
#=================================================================
 
#======================================
#===  The non-repeated design matrix
#======================================

#===========================================================================
# create the dummy variable from the 3 centers. The center number one is 
# considered as the reference center.
#===========================================================================

E2=ifelse(data$Etude==2,1,0)
E3=ifelse(data$Etude==3,1,0)
T1=data$trt1
T2=data$trt2

n=nrow(data)
vec=rep(1,n)

X2=data.frame(vec,T1,T2,E2,E3)  # the design matrix


#=========================================================================
# Here, replicate the data according to the number of intercept
# for an easy use in the GEE and IGLS approaches
#=========================================================================

m=3
r=n*m
L=n

#======================================
# Now repeat the design matrix X2
#======================================

data1=data.frame(data,E2,E3)

#------------------------------------------------------
# data 1 can be kept as a final replicated data set
# using the following command
#------------------------------------------------------
# Output = paste(Location,"DataModif.txt",sep="",collapse=NULL)
# write.table(data1,Output,quote=FALSE,sep=" ",na="NA",dec=".",eof="\n")

T1rep=rep(data1$trt1,rep(m,length(data1$trt1)))
T2rep=rep(data1$trt2,rep(m,length(data1$trt2)))

U2=rep(data1$E2,rep(m,length(data1$E2)))
U3=rep(data1$E3,rep(m,length(data1$E3)))

U=data.frame(T1rep,T2rep,U2,U3)

ter=data1[,c(9,10,11)]  # extract the set of binary responses

t=t(ter)

Res=c(t[1:nrow(t),])

dat=data.frame(U,Res)   # Data frame without the covariates representing the
		        # intercepts

vec1=diag(3)
terme_nul=matrix(rep(vec1,n),ncol=3,byrow=T)
colnames(terme_nul)=c("alpha1","alpha2","alpha3")

#==================================================
# The final repeated design matrix
#==================================================

X=data.frame(terme_nul,U)

#======================================================================
#                               ESTIMATION METHODS
#====================================================================== 

#=====================================================================================#
# Frequentist approaches: Fixed Effect Models
#                         IGLS: First program
#                         IGLS: Second program
#                         ML  : Third program		
#=====================================================================================#
#
# First program to run: IGLS
#
#-------------------------- The IGLS approach; this takes few minutes------------------

# This function returns the estimates, the number of iteration at convergence,
# the covariance-matrix, and the standard error

iter4=iterative_prg_tous_IGLS(data=data1,U=U,dat=dat,X2=X2,X=X,param_0=c(-1,0,1,0,0,0.3,0.2),
n=n,m=m,r=r,L=L,epsilon=.Machine$double.eps^0.25,n_iter=500)

est=iter4[[1]][[1]]        # extract the estimates
niter=iter4[[1]][[2]]      # the number of iteration at convergence
matcovIGLS=iter4[[2]]      # extract the covariance matrix of the estimates
sd=iter4[[3]]              # extract their corresponding standard errors


# Second program to run : GEE

#-------------------------- The GEE approach; this takes few minutes--------------------
# The function returns only the estimates and the number of iteration at convergence
#---------------------------------------------------------------------------------------

iter2=iterative_prg2(data=data1,U=U,dat=dat,X2=X2,X=X,param_0=c(-1,0,1,0,0,0,0),
n=n,m=m,r=r,L=L,epsilon=.Machine$double.eps^0.25,n_iter=500)

beta_GEE=iter2[[1]]        # extract the estimates

#=============================================================================
# At convergence, we obtain beta_GEE for which we need
# a covariance matrix, which is obtained by running the function cov_param
#=============================================================================

# run cov-param after extracting the estimates from iterative_prg2

mat=cov_param(data=data,U=U,dat=dat,X2=X2,X=X,beta_GEE=beta_GEE,n=n,m=m,r=r,L=L)

mat_cov_GEE=mat[[2]]
SQRT_beta_GEE=mat[[3]] # the corresponding standard error for the GEE estimates
niter2=iter2[[2]]

# Third program to run : ML 

#=============================================================================
#   Maximum likelihood approach
#   Here several optimization methods are proposed : BFGS, Nelder-Mead, CG...
#=============================================================================
#================================================================================
# For the maximum likelihood technique, we do not need a replication of the data 
# We construct a data.frame of the potential covariates
#================================================================================
#------------------------ ML approach with the Logit link function---------

# Recall X2

X2=data.frame(vec,T1,T2,E2,E3)

Poids_W=data.frame(data$W1, data$W2, data$W3, data$W4)

iter3=optim(p=c(-1,0,1,0,0,0,0),ML,method="BFGS",control=list(trace=1,maxit=20000),X2=X2,
Poids_W=Poids_W,m=3,n=n,hessian=TRUE)

#===============================================================================#
#		Extract the estimates and their standard errors                 #
#===============================================================================#

Par_EMV=iter3$par
MLvalue=iter3$value     # This returns the maximum likelihood value
Hessian=iter3$hessian

covparam=solve(Hessian)               
ect_par=sqrt(diag(covparam))


#------------------ML approach with the cloglog link function---------------

iter31=optim(p=c(-1,0,1,0,0,0,0),MLcloglog,method="BFGS",control=list(trace=1,maxit=20000),
X2=X2,Poids_W=Poids_W,m=3,n=n,hessian=TRUE)

#===============================================================================#
#		Extract the estimates and their standard errors                 #
#===============================================================================#

Par_EMV1=iter31$par
MLvalue1=iter31$value
Hessian1=iter31$hessian
mlvalue1=iter31$value

covparam1=solve(Hessian1)               
ect_par1=sqrt(diag(covparam1))


matr=matrix(0,8,7)

matr[1,]=iter4[[1]][[1]]
matr[2,]=iter4[[3]]
matr[3,]=iter2[[1]]
matr[4,]=mat[[3]]
matr[5,]=iter3$par
matr[6,]=ect_par
matr[7,]=iter31$par
matr[8,]=ect_par1

matresult=as.data.frame(t(matr))

rownames(matresult)=c("alpha1","alpha2","alpha3","Trt1-Trt0","Trt2-Trt0","Center2-Center1","Center3-Center1")

colnames(matresult)=c("IGLS"," ","GEE"," ","ML logit"," ","ML cloglog"," ")


#===============================================================================
# Now one can run the different steps and find the results in  the work directory
#===============================================================================


fit=list()
fit$title <- "FREQUENTIST APPROACHES OF A FIXED ORDINAL MODEL"
fit$Model="Treatment and center covariates"
fit$Methods= "IGLS, GEE, ML logit, ML cloglog"
fit$Comments="IGLS and GEE are contructed on the logit link function"

fit$IGLS="iterative generalized least squares"
fit$GEE="Generalized estimating equations"
fit$MLlogit= "Maximum likelihood using the logit link function"
fit$MLcloglog= "Maximum likelihood using the cloglog link function"

fit$CovarianceMatrixIGLS=iter4[[2]]
fit$CovarianceMatrixGEE=mat[[2]]
fit$CovarianceMatrixMLlogit=covparam
fit$CovarianceMatrixMLcloglog=covparam1


fit$NumberOfIterationIGLS=iter4[[1]][[2]]
fit$NumberOfIterationGEE=iter2[[2]]

fit$LikelihoodMLlogit<-iter31$value
fit$LikelihoodMLcloglog<-iter3$value

fit$Results<- "Estimates for each method and their corresponding standard deviations"

fit$Matresults<-matresult

fit
