# Supplementary material for: Analysis of an ordinal outcome in a multicentric randomized controlled trial: application to a 3- arm anti- malarial drug trial in Cameroon
Source: BMC Med Res Methodol. 2010 Jun 18;10:58. doi: 10.1186/1471-2288-10-58 (PMC2908105; doi:10.1186/1471-2288-10-58)
Supplement: Additional file 5 — ExampleOutputFile. This file contains the description of the simulated data set. It provides some outputs of the programs written in the additional file 4. [file 1471-2288-10-58-S5.TXT]

#  ExampleOutputFile


#== load the data

#==================================
# Example from the first 6 patients
#==================================

  ID Study Z Trt W1 W2 W3 W4 Y1 Y2 Y3 Y4 trt1 trt2
  1     1 3   1  0  0  1  0  0  0  1  1    0    0
  2     1 2   1  0  1  0  0  0  1  1  1    0    0
  3     1 1   1  1  0  0  0  1  1  1  1    0    0
  4     1 4   1  0  0  0  1  0  0  0  1    0    0
  5     1 1   1  1  0  0  0  1  1  1  1    0    0
  6     1 4   1  0  0  0  1  0  0  0  1    0    0


#====
# The names of the columns

"ID"    "Etude" "Z"     "Trt"   "W1"    "W2"    "W3"    "W4"    
"Y1"    "Y2"    "Y3"    "Y4"    "trt1"  "trt2"

# ID = the subject identification
# Study: there are 3 centers numbered 1, 2, 3
# Z is a simulated response as a 4- categories variable coded 1,2, 3, 4
#  
# Trt is the treatment variables, here we considered 3 treatments coded {1, 2, 3}, respectively. Two dummy
# binary variables trt1 and trt2 are created to code the 3- treatments, with (0,0), (1,0) and (0,1) corresponding
# to the first, second and third treatment, respectively. Hence, the first treatment appears 
# as the reference treatement
# 
#
# For each subject, the main outcome is coded as a 4-dimensional vector(W1 W2 W3 W4)
#                                   where Wi = 1 if the ouctome is in category i, otherwise Wi = 0, {i=1,2,3,4}
#                   the vector (Y1 Y2 Y3 Y4) is a binary vector derived from the observed response
#                                   where Yi = 1 if Wj = 1, i >= j
# In the IGLS and the GEE, the observed category is defined as a set of correlated
# binary variables of length m-1, where m=4 categories. The set of the binary response is (Y1 Y2 Y3).

# The design matrix X2

X2[1:6,]

ID vec T1 T2 E2 E3
1   1  0  0  0  0
2   1  0  0  0  0
3   1  0  0  0  0
4   1  0  0  0  0
5   1  0  0  0  0
6   1  0  0  0  0


# As we simulated a four-category outcome, this generates m=3 intercepts.
# The replicated data for the 6 patients is presented as follows:

X[1:18,]

ID   alpha1 alpha2 alpha3 T1 T2 U2 U3
1       1      0      0   0  0  0  0
1       0      1      0   0  0  0  0
1       0      0      1   0  0  0  0
2       1      0      0   0  0  0  0
2       0      1      0   0  0  0  0
2       0      0      1   0  0  0  0
3       1      0      0   0  0  0  0
3       0      1      0   0  0  0  0
3       0      0      1   0  0  0  0
4       1      0      0   0  0  0  0
4       0      1      0   0  0  0  0
4       0      0      1   0  0  0  0
5       1      0      0   0  0  0  0
5       0      1      0   0  0  0  0
5       0      0      1   0  0  0  0
6       1      0      0   0  0  0  0
6       0      1      0   0  0  0  0
6       0      0      1   0  0  0  0


#======================================
# Results from the different approaches
#======================================

# The estimates and standard errors are given for
# - the 3 intercepts
# - the 2 treatment effect
# - the center effect
# A total of 7 parameters


$title
[1] "FREQUENTIST APPROACHES OF A FIXED ORDINAL MODEL"

$Model
[1] "Treatment and center covariates"

$Methods
[1] "IGLS, GEE, ML logit, ML cloglog"

$Comments
[1] "IGLS and GEE are contructed on the logit link function"

$IGLS
[1] "iterative generalized least squares"

$GEE
[1] "Generalized estimating equations"

$MLlogit
[1] "Maximum likelihood using the logit link function"

$MLcloglog
[1] "Maximum likelihood using the cloglog link function"

$CovarianceMatrixIGLS
            [,1]        [,2]        [,3]          [,4]          [,5]          [,6]         [,7]
[1,]  0.05213055  0.04014557  0.03563991 -0.0218457308 -0.0270439458 -0.0235591997 -0.022970713
[2,]  0.04014557  0.04265740  0.03712537 -0.0226985120 -0.0242126133 -0.0240348635 -0.023851851
[3,]  0.03563991  0.03712537  0.04095406 -0.0248149894 -0.0213994984 -0.0244890297 -0.024737387
[4,] -0.02184573 -0.02269851 -0.02481499  0.0575160031  0.0223809812  0.0007107525  0.001360540
[5,] -0.02704395 -0.02421261 -0.02139950  0.0223809812  0.0461901838 -0.0005492134 -0.001109303
[6,] -0.02355920 -0.02403486 -0.02448903  0.0007107525 -0.0005492134  0.0493381470  0.024301494
[7,] -0.02297071 -0.02385185 -0.02473739  0.0013605402 -0.0011093025  0.0243014938  0.050538717

$CovarianceMatrixGEE
            [,1]        [,2]        [,3]         [,4]          [,5]          [,6]         [,7]
[1,]  0.05327632  0.04121498  0.03666121 -0.022864254 -0.0275184610 -0.0244503640 -0.023741423
[2,]  0.04121498  0.04380010  0.03819827 -0.023600647 -0.0247214759 -0.0249116617 -0.024665045
[3,]  0.03666121  0.03819827  0.04210148 -0.026153888 -0.0218697028 -0.0253699656 -0.025650077
[4,] -0.02286425 -0.02360065 -0.02615389  0.062395680  0.0234569133  0.0006811100  0.001389057
[5,] -0.02751846 -0.02472148 -0.02186970  0.023456913  0.0467853594 -0.0006146882 -0.001339087
[6,] -0.02445036 -0.02491166 -0.02536997  0.000681110 -0.0006146882  0.0512312976  0.025190259
[7,] -0.02374142 -0.02466504 -0.02565008  0.001389057 -0.0013390875  0.0251902590  0.052824042

$CovarianceMatrixMLlogit
            [,1]        [,2]        [,3]         [,4]          [,5]          [,6]         [,7]
[1,]  0.05314484  0.04115953  0.03649825 -0.022168791 -0.0267493826 -0.0245936401 -0.023899329
[2,]  0.04115953  0.04360545  0.03792134 -0.022970015 -0.0240689792 -0.0251136910 -0.024551669
[3,]  0.03649825  0.03792134  0.04152447 -0.024971646 -0.0212663552 -0.0253217122 -0.025196486
[4,] -0.02216879 -0.02297001 -0.02497165  0.057873770  0.0224565097  0.0014741475  0.001091329
[5,] -0.02674938 -0.02406898 -0.02126636  0.022456510  0.0461157955 -0.0007866325 -0.001459191
[6,] -0.02459364 -0.02511369 -0.02532171  0.001474147 -0.0007866325  0.0493086848  0.025134525
[7,] -0.02389933 -0.02455167 -0.02519649  0.001091329 -0.0014591908  0.0251345251  0.051569553

$CovarianceMatrixMLcloglog
            [,1]        [,2]        [,3]          [,4]          [,5]          [,6]          [,7]
[1,]  0.03448276  0.02443965  0.02071148 -0.0128896890 -0.0147638794 -0.0131118190 -0.0125782768
[2,]  0.02443965  0.02531301  0.02104703 -0.0130886440 -0.0142406873 -0.0131063130 -0.0126453842
[3,]  0.02071148  0.02104703  0.02191021 -0.0135892915 -0.0134484036 -0.0128992423 -0.0128201469
[4,] -0.01288969 -0.01308864 -0.01358929  0.0390000618  0.0131606833  0.0001067747  0.0006733972
[5,] -0.01476388 -0.01424069 -0.01344840  0.0131606833  0.0225598610  0.0007899185  0.0002481492
[6,] -0.01311182 -0.01310631 -0.01289924  0.0001067747  0.0007899185  0.0256066092  0.0125289554
[7,] -0.01257828 -0.01264538 -0.01282015  0.0006733972  0.0002481492  0.0125289554  0.0273773273

$NumberOfIterationIGLS
[1] 7

$NumberOfIterationGEE
[1] 6

$LikelihoodMLlogit
[1] 516.6781

$LikelihoodMLcloglog
[1] 516.3201

$Results
[1] "Estimates for each method and their corresponding standard deviations"

$Matresults
                      IGLS                  GEE             ML logit            ML cloglog          
alpha1          -1.8660271 0.2283212 -1.8696646 0.2308166 -1.8660277 0.2305316 -1.90949425 0.1856953
alpha2          -0.7660570 0.2065367 -0.7617439 0.2092847 -0.7660571 0.2088192 -0.98204346 0.1591006
alpha3           0.2274705 0.2023711  0.2374348 0.2051865  0.2274727 0.2037756 -0.24885440 0.1480210
Trt1-Trt0       -1.0640760 0.2398249 -1.0583584 0.2497913 -1.0640821 0.2405697 -0.85747873 0.1974843
Trt2-Trt0        1.0117774 0.2149190  1.0056781 0.2162992  1.0117770 0.2147459  0.70000587 0.1501994
Center2-Center1 -0.2030695 0.2221219 -0.1926889 0.2263433 -0.2030703 0.2220556 -0.04748565 0.1600207
Center3-Center1 -0.3941727 0.2248082 -0.4085288 0.2298348 -0.3941745 0.2270893 -0.27794009 0.1654610
